# Supplementary material for: Machine learning for prediction of delirium in patients with extensive burns after surgery
Source: CNS Neurosci Ther. 2023 Apr 30;29(10):2986–97. doi: 10.1111/cns.14237 (PMC10493655; doi:10.1111/cns.14237)
Supplement: Supplementary file 1 — Figure S1. [file CNS-29-2986-s001.zip]

Archive with 3 entries (3 files):
- CNS_14237_Figure S1.tif
- CNS_14237_Figure S1A.tif
- CNS_14237_Figure S1B.tif
